# Supplementary material for: Plastid Engineering for Photosynthesis‐Driven Synthesis of Hyaluronic Acid in Tobacco
Source: Plant Biotechnol J. 2025 Dec 19;24(4):2541–58. doi: 10.1111/pbi.70504 (PMC13140457; doi:10.1111/pbi.70504)
Supplement: Supplementary file 2 — Data S1: List of LFQ intensity, sequence coverage and peptide count of the 5 enzymes of the HA biosynthesis pathway. Data S2: List of proteins downregulated and upregulated in AL7WT lines 1 and 2 growing under heterotrophic conditions. Data S3: List of proteins downregulated and upregulated in AL7WT lines 1 and 2 growing under autotrophic conditions. Data S4: List of metabolites significantly downregulated and upregulated in AL7WT lines 1 and 2 grown under autotrophic and heterotrophic conditions. [file PBI-24-2541-s001.xlsx]

## Sheet: INDEX
	Supplementary Dataset S1	List of LFQ intensity, sequence coverage, and peptide count of the 5 enzymes of the HA biosynthesis pathway.
	Supplementary Dataset S2	List of proteins downregulated and upregulated in AL7WT lines 1 and 2 growing under heterotrophic conditions.
	Supplementary Dataset S3	List of proteins downregulated and upregulated in AL7WT lines 1 and 2 growing under autotrophic conditions.
	Supplementary Dataset S4	List of metabolites significantly downregulated and upregulated in AL7WT lines 1 and 2 grown under autotrophyc and heterotrophic conditions.

## Sheet: Supplementary Dataset S1 
Supplementary Dataset S1: LFQ intensity, sequence coverage and peptide count of the five enzymes of the HA biosynthetic pathway in AL7WT lines 1 and 2. Wild-type plants served as negative control.
GlmS	Autotrophic conditions												Heterotrophic conditions
	AL7WT-1				AL7WT-2				WT				AL7WT-1				AL7WT-2				WT
	rep 1	rep 2	rep 3		rep 1	rep 2	rep 3		rep 1	rep 2	rep 3		rep 1	rep 2	rep 3		rep 1	rep 2	rep 3		rep 1	rep 2	rep 3
LFQ x1010	0.014724	0	0.014612		0.015944	0.016629	0		0	0	0		0.017224	0.02282	0.016391		0.02054	0.014246	0		0	0	0
Sequence coverage (%)	7.5	2.3	5.8		9.3	3.5	3.5		0	0	0		5.8	8	4		5.8	4	2.3		0	0	0
Peptide count	3	1	3		4	2	2		0	0	0		3	4	2		3	2	1		0	0	0
GlmM	Autotrophic conditions												Heterotrophic conditions
	AL7WT-1				AL7WT-2				WT				AL7WT-1				AL7WT-2				WT
	rep 1	rep 2	rep 3		rep 1	rep 2	rep 3		rep 1	rep 2	rep 3		rep 1	rep 2	rep 3		rep 1	rep 2	rep 3		rep 1	rep 2	rep 3
LFQ x1010	1.9395	1.8758	2.0007		2.2234	2.274	2.063		0	0	0		1.5635	1.6127	1.5006		1.8433	1.2896	1.571		0	0	0
Sequence coverage (%)	63.8	50.7	62		58.2	64.7	61.3		0	0	0		49.1	56.9	49.3		61.8	44.7	39.1		0	0	0
Peptide count	23	22	24		21	23	21		0	0	0		16	23	17		22	18	14		0	0	0
GlmU	Autotrophic conditions												Heterotrophic conditions
	AL7WT-1				AL7WT-2				WT				AL7WT-1				AL7WT-2				WT
	rep 1	rep 2	rep 3		rep 1	rep 2	rep 3		rep 1	rep 2	rep 3		rep 1	rep 2	rep 3		rep 1	rep 2	rep 3		rep 1	rep 2	rep 3
LFQ x1010	1.2122	1.2931	1.2263		1.6323	1.4493	1.5657		0	0	0		1.5838	1.7468	1.6566		2.3519	2.1965	2.1677		0	0	0
Sequence coverage (%)	32.4	28.5	35.2		35	30.7	29.1		0	0	0		31.1	35.2	35.7		37.6	35.7	37		0	0	0
Peptide count	17	15	16		15	14	14		0	0	0		16	16	21		21	19	20		0	0	0
HasB	Autotrophic conditions												Heterotrophic conditions
	AL7WT-1				AL7WT-2				WT				AL7WT-1				AL7WT-2				WT
	rep 1	rep 2	rep 3		rep 1	rep 2	rep 3		rep 1	rep 2	rep 3		rep 1	rep 2	rep 3		rep 1	rep 2	rep 3		rep 1	rep 2	rep 3
LFQ x1010	5.3136	5.4933	5.199		5.0063	5.8279	5.6839		0	0	0		5.1578	4.5704	4.8054		4.3966	4.5744	4.3956		0	0	0
Sequence coverage (%)	60.3	61.6	59.9		59.6	59.6	51.6		0	0	0		58.9	59.6	66.1		59.1	66.8	63.6		0	0	0
Peptide count	23	25	24		24	22	23		0	0	0		23	24	27		21	28	26		0	0	0
HasA	Autotrophic conditions												Heterotrophic conditions
	AL7WT-1				AL7WT-2				WT				AL7WT-1				AL7WT-2				WT
	rep 1	rep 2	rep 3		rep 1	rep 2	rep 3		rep 1	rep 2	rep 3		rep 1	rep 2	rep 3		rep 1	rep 2	rep 3		rep 1	rep 2	rep 3
LFQ x1010	0.017211	0.019816	0.024632		0.03783	0.037469	0.046291		0	0	0		0.18818	0.18171	0.19868		0.27488	0.097488	0.1468		0	0	0
Sequence coverage (%)	8.9	7	10.8		10.8	8.9	11		0	0	0		25.4	32.1	30.5		35.3	30.5	27.8		0	0	0
Peptide count	2	2	3		3	2	3		0	0	0		8	10	11		10	7	8		0	0	0

## Sheet: Supplementary Dataset 2
Supplementary Dataset S2: List of proteins downregulated or upregulated in AL7WT lines 1 and 2 growing under heterotrophic conditions. Only changes in the protein accumulation that were at least two-fold in the transplastomic lines relative to the wild type (WT) were considered significant (i.e., fold change (FC) < -2 or > 2; Student's t-test P < 0.05). The analysis was performed using three biol…
DOWNREGULATED
Majority protein IDs	Arabidopsis thaliana homologs (Locus)	Description	Location	Function							log2(LFQ)
					AL7WT-1			AL7WT-2			AL7WT-1				AL7WT-2				WT
					FC	P-value		FC	P-value		rep 1	rep 2	rep 3		rep 1	rep 2	rep 3		rep 1	rep 2	rep 3
XP_009795521.1; XP_009621208.1	AT1G03130	photosystem I subunit D-2 (PsaD2)	Plastid	Subunit of PS I	-2.21068	0.00132075		-2.43075	0.000708174		31.4666	31.1122	31.328		31.1967	31.3088	30.9904		32.639	32.3093	32.3919
XP_009764524.1; XP_009622504.1	AT2G20260	photosystem I subunit E-2 (PsaE2)	Plastid	Subunit of PS I	-2.45351	0.000760799		-2.49628	0.00302287		30.7302	30.6341	30.6434		30.941	30.564	30.4278		32.1174	32.0834	31.6915
XP_009623920.1; XP_009608920.1	AT1G31330	photosystem I subunit F (PsaF)	Plastid	Subunit of PS I	-2.28769	0.0192948		-3.85102	0.00250744		32.2082	32.4444	32.3178		32.383	31.7	32.0838		33.7976	33.8516	32.9028
XP_009796778.1; XP_009589108.1	AT2G20260	photosystem I subunit E-2 (PsaE2)	Plastid	Subunit of PS I	-2.18962	0.000444539		-2.29434	0.000793816		30.14	29.8692	30.1408		30.2193	29.8688	29.8597		31.2446	31.2288	31.0687
NP_054496.1	ATCG00340	photosystem I P700 chlorophyll a apoprotein A2 (PsaB, plastid-encoded)	Plastid	Subunit of PS I	-2.7225	7.39197e-05		-3.1212	0.000172096		32.2824	32.1475	32.267		31.876	32.2059	32.0235		33.7932	33.7011	33.5374
NP_054497.2	ATCG00350	photosystem I P700 chlorophyll a apoprotein A1 (PsaA, plastid-encoded)	Plastid	Subunit of PS I	-2.78065	0.00422659		-3.62512	0.00183777		32.5787	32.7729	32.5848		32.356	32.1263	32.3061		34.4414	34.278	33.6431
XP_009785828.1; XP_009771265.1; XP_009588188.1	AT4G12800	photosystem I subunit L (PsaL)	Plastid	Subunit of PS I	-2.34656	0.0131519		-2.67395	0.0109411		32.2343	32.3083	31.9158		32.3011	31.8807	31.7113		33.6962	33.5937	32.8601
NP_054526.1	ATCG00680	photosystem II reaction center protein B (PsbB, plastid-encoded)	Plastid	Subunit of PS II	-2.11307	0.0021079		-3.07075	0.00171506		32.5879	33.0155	32.6797		31.852	32.2687	32.5446		33.9027	33.9368	33.6816
XP_009604683.1	AT3G50820	photosystem II subunit O-2 (PsbO2)	Plastid	Subunit of PS II	-14.5047	0.000264405		-3.4376	0.00880481		25.0995	24.3642	25.4276		26.6818	26.6598	27.7808		28.8491	28.7307	28.8868
XP_009778440.1; XP_009631536.1	AT1G61520	photosystem I light harvesting complex gene 3 (Lhca3)	Plastid	Subunit of LHC I	-2.70836	0.00259555		-2.98471	5.9753e-05		30.6778	31.2446	30.5917		30.6706	30.8144	30.6087		32.1898	32.403	32.2336
XP_009587026.1; XP_009773771.1; XP_009787153.1	AT3G61470	photosystem I light harvesting complex gene 2 (Lhca2)	Plastid	Subunit of LHC I	-2.06284	0.0435221		-3.32741	0.00848887		28.424	29.608	28.9609		28.5033	27.6402	28.78		29.8295	30.1339	30.1633
XP_009770890.1	AT1G15820	light harvesting complex photosystem II subunit 6 (CP24, Lhcb6)	Plastid	Subunit of LHC II	-2.44964	0.0235072		-3.51226	0.00324272		28.6282	29.6603	29.0869		28.3033	28.5272	28.9855		30.1069	30.339	30.8072
XP_009613269.1	AT1G15820	light harvesting complex photosystem II subunit 6 (CP24, Lhcb6)	Plastid	Subunit of LHC II	-2.0163	0.0279917		-2.59438	0.0158493		29.3526	30.2311	29.5575		28.7259	29.6668	29.6574		30.4461	30.8491	30.8811
UPREGULATED
Majority protein IDs	Arabidobis thaliana homologs (Locus)	Description	Location	Function							log2(LFQ)
					AL7WT-1			AL7WT-2			AL7WT-1				AL7WT-2				Nt-WT WT
					FC	P-value		FC	P-value		rep 1	rep 2	rep 3		rep 1	rep 2	rep 3		rep 1	rep 2	rep 3
XP_009769094.1; XP_009769093.1; XP_009592380.1	AT3G09630	large ribosomal subunit protein uL4	Cytosol	Subunit of cytosolic ribosome	3.30837	0.0412734		3.79913	0.0303235		26.8491	26.8758	26.8994		27.1112	27.1753	26.9365		24.6482	24.4895	26.3083
XP_009786177.1; XP_009614348.1; XP_009767592.1; XP_009614937.1; XP_009611798.1	AT1G04270	small ribosomal subunit protein uS19	Cytosol	Subunit of cytosolic ribosome	2.86574	0.0337357		3.50118	0.0191699		27.9121	27.736	27.8003		28.0657	28.1348	28.1147		27.2446	25.9009	25.7461
XP_009760273.1; XP_009628645.1	AT1G49630	presequence protease 1, chloroplastic/mitochondrial-like	Plastid / Mitochondrion	Transit peptide degradation	2.21991	0.000485825		2.04517	0.0224362		30.266	30.3078	30.109		29.5951	30.509	30.2238		28.9001	29.1169	29.2142
XP_009620962.1	AT5G20720	20 kDa chaperonin	Plastid	Protein folding	3.19399	0.000743584		3.26567	0.00114496		30.341	29.9939	30.078		29.9751	30.4504	30.0833		28.7251	28.4438	28.2179
XP_009793336.1; XP_009628147.1	AT1G26230	60 kDa chaperonin subunit beta 1	Plastid	Protein folding	2.19014	0.016684		2.14829	0.0192917		29.8788	29.6849	29.472		29.4015	29.7092	29.8415		28.7677	28.8462	28.0288
XP_009793832.1; XP_009793831.1; XP_009595718.1; XP_009595717.1	AT1G45332	elongation factor G-2	Plastid	Plastid translation	2.26677	0.00772343		2.45309	0.00833163		29.3375	29.2142	28.9907		29.0285	29.2824	29.5734		28.1469	28.2777	27.5759
XP_009597925.1	AT1G09780	2,3-bisphosphoglycerate-independent phosphoglycerate mutase (iPGAM)	Cytosol	Glycolysis	21.6169	1.12523e-05		26.4732	7.97995e-06		30.0943	29.8507	29.8427		30.3608	30.2008	30.1032		25.5483	25.7106	25.2266
XP_009614112.1	AT3G58610	ketol-acid reductoisomerase (KARI)	Plastid	CoA synthesis pathway	4.61913	0.0160254		4.50048	0.0203695		27.2142	27.7714	27.4083		26.9716	27.8333	27.4764		26.1742	25.2449	24.352
XP_009758475.1	AT1G29900	carbamoyl phosphate synthetase (CPS) large subunit (CARB)	Plastid	UMP synthesis pathway	3.10205	0.0124658		2.78138	0.0150231		27.5956	27.4848	27.0294		27.2486	26.9681	27.4209		25.0825	26.1983	25.9294
XP_009607973.1; XP_009800218.1	AT3G16950	dihydrolipoyl dehydrogenase 2 (lipoamide dehydrogenase 2, LPD2)	Plastid	Subunit of PDC	3.4973	0.0237263		3.94756	0.0259096		26.9158	26.768	26.9639		26.5436	27.4656	27.1627		24.6984	26.0762	24.4544
XP_009758945.1; XP_009587691.1	AT5G35360	acetyl Co-enzyme a carboxylase biotin carboxylase subunit (BCase)	Plastid	subunit of ACC	2.07513	0.00213098		2.63428	0.00161838		28.9556	28.6245	28.8791		28.9277	29.4339	29.1302		27.6858	27.6281	27.9857
XP_009789880.1	AT3G48730	glutamate-1-semialdehyde 2,1-aminomutase (GSA)	Plastid	Porphyrin synthesis pathway	2.27319	0.00440007		2.56779	0.00353208		31.4749	31.051	31.2878		31.2234	31.7288	31.3891		30.1397	29.7807	30.3393
XP_009596868.1; XP_009788062.1	AT1G44318	delta-aminolevulinic acid dehydratase (ALAD)	Plastid	Porphyrin synthesis pathway	2.03409	0.00707685		2.12665	0.00604825		29.1567	28.7477	28.8196		28.7401	29.1952	28.9812		28.1754	27.8398	27.6356
XP_009767215.1; XP_009792144.1; XP_009602647.1; XP_009610066.1	AT5G08280	porphobilinogen deaminase (hydroxymethylbilane synthase, HMBS)	Plastid	Porphyrin synthesis pathway	13.0169	7.49152e-05		12.5428	6.20726e-06		29.1282	29.5799	28.9009		29.0971	29.2811	29.0701		25.4688	25.3528	25.6804
XP_009610649.1	AT2G40490	uroporphyrinogen decarboxylase (UPD)	Plastid	Porphyrin synthesis pathway	2.58714	0.0095693		2.0901	0.00676036		27.2563	27.0597	26.4721		26.4253	26.7985	26.641		25.8798	25.5212	25.2731
XP_009793819.1; XP_009588329.1; XP_009588328.1	AT1G03475	oxygen-dependent coproporphyrinogen-III oxidase (CPO)	Plastid	Porphyrin synthesis pathway	4.89874	0.0274859		5.13879	0.0237717		27.9433	28.3981	27.9054		28.3358	27.9836	28.1343		26.9867	25.6613	24.7214
XP_009601330.1	AT1G03630	protochlorophyllide oxidoreductase (POR)	Plastid	Chlorophyll synthesis pathway	10.5317	0.00317592		15.502	0.00293339		29.0471	28.2852	28.5791		28.5147	29.7757	29.2941		25.4313	24.3161	25.9738
XP_009612027.1	AT1G68010	glycerate dehydrogenase (hydroxypyruvate reductase, HPR)	Peroxisome	Photorespiratory pathway	2.07159	0.00195524		2.16136	0.00267997		30.7618	30.5465	30.5246		30.4484	30.7661	30.8019		29.5872	29.3325	29.7609
XP_009765091.1; XP_009623844.1	AT1G23310	glutamate:glyoxylate aminotransferase 2 (GGAT)	Peroxisome	Photorespiratory pathway	2.04921	0.00104657		2.2447	0.00115311		31.7377	31.4407	31.3882		31.4105	31.8534	31.6971		30.5448	30.3783	30.5383
XP_009592137.1; XP_009592136.1	AT5G60600	PREDICTED: 4-hydroxy-3-methylbut-2-en-1-yl diphosphate synthase (HDS)	Plastid	Sythesis of IPP and DMAPP	3.00345	0.00203822		3.117	0.00210586		28.1726	27.7249	28.0624		27.7826	28.0364	28.3016		26.6063	26.048	26.5459
XP_009608993.1	AT2G38530	non-specific lipid-transfer protein 1-like (LP1-like)	Extracellular	Uncharacterized; lipid transfer activity; PR peptide	6.27759	0.042711		7.15137	0.03476		29.4169	29.3956	29.275		29.5329	29.6062	29.5124		25.5579	26.0874	28.4916
XP_009799158.1; XP_009629481.1; XP_009629477.1	AT2G27680	PREDICTED: NAD(P)-linked oxidoreductase superfamily protein	Plastid	Uncharacterized	6.66701	0.00107401		7.25206	0.00148583		28.0708	28.0091	27.8945		28.3475	27.7526	28.2384		25.0571	25.8799	24.8264

## Sheet: Supplementary Dataset S3
Supplementary Dataset S3: List of proteins downregulated or upregulated in AL7WT lines 1 and 2 growing under autotrophic conditions. Only changes in the protein accumulation that were at least two-fold in the transplastomic lines relative to the wild type (WT) were considered significant (i.e., fold change (FC) < -2 or > 2; Student's t-test P < 0.05). The analysis was performed using three biolog…
DOWNREGULATED
Majority protein IDs	Arabidobis thaliana homologs (Locus)	Description	Location	Function							log2(LFQ)
					AL7WT-1			AL7WT-2			AL7WT-1				AL7WT-2				WT
					FC	P-value		FC	P-value		rep 1	rep 2	rep 3		rep 1	rep 2	rep 3		rep 1	rep 2	rep 3
XP_009774823.1; XP_009771417.1	AT4G32260	ATPase, F0 complex, subunit B/B'	Plastid	Subunit of ATP synthase	-2.3751	0.00281365		-2.38087	0.00454297		30.7687	30.6492	30.3653		30.7465	30.2722	30.754		32.0904	31.5772	31.8596
XP_009760449.1	AT1G15700	ATPase, F1 complex, gamma subunit	Plastid	Subunit of ATP synthase	-7.92873	0.00219842		-7.41471	0.00238243		25.1828	25.5802	24.6834		25.4269	25.5608	24.7487		27.681	27.9273	28.7992
NP_054506.2	ATCG00480	ATPase, F1 complex, beta subunit (atpB, plastid-encoded)	Plastid	Subunit of ATP synthase	-2.18847	0.000324736		-2.00248	0.000226798		34.8218	34.7174	34.5883		34.9006	34.7795	34.8318		35.9565	35.7106	35.8502
NP_054512.1	ATCG00540	cytochrome f apoprotein (petA, plastid-encoded)	Plastid	Subunit of Cyt b6-f complex	-3.19284	2.00111e-05		-2.74786	0.000103048		31.2813	31.2001	31.1155		31.3509	31.3249	31.5706		32.8857	32.7757	32.9599
NP_054497.2	ATCG00350	photosystem I P700 chlorophyll a apoprotein A1 (PsaA, plastid-encoded)	Plastid	Subunit of PS I	-4.14293	0.00383186		-2.42753	0.00599984		30.5125	31.51	30.7613		31.351	31.8081	31.9382		32.7689	32.8704	33.2964
NP_054496.1	ATCG00340	photosystem I P700 chlorophyll a apoprotein A2 (PsaB, plastid-encoded)	Plastid	Subunit of PS I	-3.06936	0.00298965		-2.47457	0.0128363		30.5176	31.0122	30.7124		30.6317	31.1446	31.3981		32.1029	32.2216	32.7714
NP_054558.1	ATCG01060	photosystem I subunit C (PsaC, plastid-encoded)	Plastid	Subunit of PS I	-4.53946	0.000715007		-3.69481	0.0370911		25.9803	26.4814	25.8892		26.5004	25.3403	27.4011		28.5772	28.1121	28.2091
XP_009764524.1; XP_009622504.1	AT2G20260	photosystem I subunit E-2 (PsaE2)	Plastid	Subunit of PS I	-3.18062	6.53913e-05		-2.94676	0.000451139		30.4786	30.3316	30.3738		30.3005	30.4991	30.7148		32.0018	31.9562	32.2339
XP_009796778.1; XP_009589108.1	AT2G20260	photosystem I subunit E-2 (PsaE2)	Plastid	Subunit of PS I	-2.68103	0.000772165		-2.17266	0.00613352		29.5209	29.1835	29.3706		29.4207	29.5634	30.0009		30.7094	30.6191	31.0149
XP_009623920.1; XP_009608920.1	AT1G31330	photosystem I subunit F (PsaF)	Plastid	Subunit of PS I	-2.89034	2.76414e-05		-2.91616	3.13098e-05		31.8695	31.8979	32.0093		31.8234	31.9304	31.9844		33.552	33.3549	33.4634
XP_009777741.1	AT1G31330	photosystem I subunit F (PsaF)	Plastid	Subunit of PS I	-40.0989	1.81192e-05		-44.5301	0.000127084		24.68	25.3218	25.2529		24.4709	24.6799	25.6502		30.575	30.2629	30.3933
XP_009776685.1; XP_009776684.1; XP_009603986.1; XP_009627202.1	AT1G55670	photosystem I subunit G (PsaG)	Plastid	Subunit of PS I	-10.8947	0.0488956		-134.056	6.53311e-05		26.5502	30.2825	30.1383		26.0733	25.2426	24.7918		32.4104	32.1715	32.7257
XP_009785828.1; XP_009771265.1; XP_009588188.1	AT4G12800	photosystem I subunit L (PsaL)	Plastid	Subunit of PS I	-3.05694	0.000743995		-2.14166	0.00922678		31.5513	31.1918	31.6652		31.5915	32.0399	32.317		32.9573	33.0113	33.276
XP_009772436.1; XP_009625574.1	AT5G64040	photosystem I subunit N (PsaN)	Plastid	Subunit of PS I	-3.77224	9.66607e-05		-3.05588	0.000272051		31.0895	30.8632	30.7916		31.1124	31.1148	31.4286		32.9031	32.6649	32.9227
NP_054526.1	ATCG00680	photosystem II subunit B (PsbB, plastid-encoded)	Plastid	Subunit of PS II	-3.40228	0.000884036		-3.67232	2.85535e-06		31.0603	31.7403	31.3252		31.3225	31.2988	31.1739		33.1069	33.1631	33.1553
NP_054492.2	ATCG00280	photosystem II subunit C (PsbC, plastid-encoded)	Plastid	Subunit of PS II	-3.0185	0.000878759		-2.10625	0.00345414		31.2972	31.8402	31.6499		31.8395	32.1376	32.3677		33.1312	33.086	33.3515
NP_054491.1	ATCG00270	photosystem II subunit D2 (PsbD, plastid-encoded)	Plastid	Subunit of PS II	-3.41078	0.000173113		-2.40301	0.00638719		31.1347	31.4258	31.2104		31.3202	32.0023	31.9642		32.9871	32.8816	33.2126
NP_054529.1	ATCG00710	photosystem II protein H (PsbH, plastid-encoded)	Plastid	Subunit of PS II	-4.10756	5.52065e-05		-4.66132	0.000130966		31.4625	31.5304	31.2898		30.9971	31.3332	31.405		33.5479	33.2916	33.5581
NP_054515.2	ATCG00560	photosystem II subunit L (PsbL, plastid-encoded)	Plastid	Subunit of PS II	-10.0402	0.0263852		-4.36121	0.00361094		27.9477	27.3953	24.9523		27.8802	27.7234	28.3005		29.5226	30.2082	30.5476
XP_009612279.1	AT3G50820	photosystem II subunit O-2 (PsbO2)	Plastid	Subunit of PS II	-3.67616	3.59013e-06		-3.79447	0.000160007		30.1167	30.1567	30.1739		29.913	30.0443	30.3529		32.0758	31.9283	32.0777
XP_009759927.1	AT3G50820	photosystem II subunit O-2 (PsbO2)	Plastid	Subunit of PS II	-3.43621	8.5369e-05		-3.04926	0.000135067		32.8679	32.7768	32.9482		32.932	33.075	33.1031		34.7609	34.4496	34.7248
XP_009768511.1	AT3G50820	photosystem II subunit O-2 (PsbO2)	Plastid	Subunit of PS II	-3.89237	2.13084e-05		-3.98917	3.63806e-05		31.3197	31.393	31.374		31.2187	31.4029	31.3589		33.4634	33.1777	33.3276
XP_009618672.1	AT1G06680	photosystem II subunit P-1 (PsbP1)	Plastid	Subunit of PS II	-2.63841	0.0302587		-4.07737	0.00173033		25.8493	27.1798	26.3007		26.2415	25.5962	25.6082		27.762	27.5992	28.1676
XP_009765610.1	AT1G06680	photosystem II subunit P-1 (PsbP1)	Plastid	Subunit of PS II	-11.0181	0.025869		-43.1701	0.00026573		25.3693	28.2454	28.4614		24.5558	25.5696	26.0402		30.8699	30.6372	30.9544
XP_009619867.1	AT1G06680	photosystem II subunit P-1 (PsbP1)	Plastid	Subunit of PS II	-2.46991	3.94176e-06		-2.40104	0.000839054		32.3836	32.3231	32.4243		32.1802	32.4139	32.6593		33.6961	33.6368	33.7115
XP_009588901.1	AT4G05180	photosystem II subunit Q-2 (PsbQ2)	Plastid	Subunit of PS II	-4.4747	0.000261867		-3.2077	8.00313e-05		30.4178	29.9044	29.8837		30.3933	30.5265	30.7269		32.2648	32.1655	32.2609
XP_009791746.1	AT4G05180	photosystem II subunit Q-2 (PsbQ2)	Plastid	Subunit of PS II	-3.8903	3.81171e-05		-3.26776	0.000110415		32.384	32.3629	32.3353		32.5004	32.6667	32.6699		34.4493	34.1287	34.3839
XP_009630054.1; XP_009774551.1	AT1G79040	photosystem II subunit R (PsbR)	Plastid	Subunit of PS II	-25.7728	0.0275531		-104.523	4.64173e-05		25.5921	30.1802	26.7697		24.8536	25.716	25.9127		32.2154	31.9471	32.4429
XP_009624630.1	AT1G55480	protein MET1	Plastid	PS II assembly	-2.24285	0.0355893		-2.4676	0.00475281		29.5045	29.6564	28.4788		29.4935	28.7309	29.0019		30.486	30.3299	30.3198
XP_009617701.1	AT1G61520	photosystem I light harvesting complex gene 3 (Lhca3)	Plastid	Subunit of LHC I	-3.04151	0.00290851		-3.28757	0.00113938		29.1742	29.0366	28.7116		28.8334	28.8813	28.871		30.9482	30.5519	30.2367
XP_009783947.1	AT1G61520	photosystem I light harvesting complex gene 3 (Lhca3)	Plastid	Subunit of LHC I	-2.38535	0.000205395		-2.52564	0.00043721		32.1778	32.0975	32.0992		32.0017	31.9221	32.2035		33.4441	33.4979	33.1953
XP_009613269.1	AT1G15820	light harvesting complex photosystem II subunit 6 (Lhcb6)	Plastid	Subunit of LHC II	-2.54681	0.00188491		-2.36503	0.00153063		29.0789	29.5169	29.2199		29.5622	29.2832	29.2909		30.661	30.8274	30.3734
XP_009770890.1	AT1G15820	light harvesting complex photosystem II subunit 6 (Lhcb6)	Plastid	Subunit of LHC II	-2.48818	0.00817467		-2.97453	0.0166177		28.4282	28.5209	28.7841		28.88	27.8099	28.2705		29.7953	30.3621	29.521
NP_054563.1	ATCG01110	NADH dehydrogenase subunit H (NdhH, plastid-encoded)	Plastid	Subunit of NDH complex	-5.2624	0.0246445		-4.37903	0.00729088		26.2923	24.0114	25.6233		26.3645	25.3934	24.9644		27.8704	27.5856	27.6581
XP_009802476.1; XP_009609688.1; XP_009617986.1	AT1G15980	NADH dehydrogenase subunit 48 (Ndh48, PnsB1)	Plastid	Subunit of NDH complex	-2.92292	0.0244754		-2.76648	0.00054048		26.5337	25.0346	25.8581		25.6397	25.9888	26.036		27.4613	27.213	27.3944
XP_009774211.1; XP_009593161.1	AT2G01140	fructose-bisphosphate aldolase 3 (FBA3)	Plastid	CBB cycle	-3.74234	0.0489238		-4.11228	0.000171143		26.4082	24.0575	25.3252		24.8389	25.252	25.292		27.1222	27.1317	27.2488
XP_009772497.1; XP_009795056.1; XP_009795055.1	AT1G67090	ribulose bisphosphate carboxylase small chain (RBCS)	Plastid	Rubisco subunit	-6.24395	0.0154504		-23.9858	0.000317052		26.9719	28.7319	28.5163		26.4563	26.1601	25.7788		30.0629	31.2282	30.8565
XP_009787982.1; XP_009625859.1	AT3G63490	ribosomal protein L1 (RPL1)	Plastid	Subunit of plastid ribosome	-8.48303	0.00049962		-5.76028	0.00215293		25.0365	25.482	26.0544		26.7158	25.4867	26.0457		28.6747	28.5052	28.6467
NP_054577.1; YP_173359.1	ATCG01310	ribosomal protein L2 (rpl2, plastid-encoded)	Plastid	Subunit of plastid ribosome	-9.43891	0.000222244		-5.56226	0.00268337		24.7706	25.5761	24.956		26.5604	25.3239	25.7073		28.443	28.1905	28.385
XP_009763488.1; XP_009804033.1; XP_009773575.1; XP_009606487.1	AT3G27830	ribosomal protein L12 (RPL12)	Plastid	Subunit of plastid ribosome	-10.7325	0.0212696		-3.61494	0.0110808		25.1703	24.6833	27.6834		27.6897	26.6075	27.9497		29.3296	29.1565	29.3226
XP_009614063.1; XP_009803358.1	AT5G30510	ribosomal protein S1	Plastid	Subunit of plastid ribosome	-19.4091	2.53087e-05		-13.0102	0.000968635		24.9274	24.5323	25.1557		26.1406	25.5181	24.6879		29.1301	29.0432	29.278
NP_054500.1	ATCG00380	ribosomal protein S4 (rps4, plastid-encoded)	Plastid	Subunit of plastid ribosome	-12.6478	7.44766e-06		-8.64568	0.0019006		25.0735	25.1214	25.3714		24.9035	26.2463	26.0629		28.745	28.7961	29.0076
XP_009789007.1; XP_009604350.1	AT2G33800	30S ribosomal protein S5 (RPS5)	Plastid	Subunit of plastid ribosome	-9.06678	0.000552306		-9.69802	0.0068044		25.0611	26.1319	25.7794		26.3912	25.9819	24.3079		28.8444	28.7811	28.8886
NP_054569.1; NP_054548.1	ATCG00900	ribosomal protein S7 (rps7, plastid-encoded)	Plastid	Subunit of plastid ribosome	-6.06863	3.33327e-05		-9.39778	0.011127		26.0162	26.371	26.2408		24.2115	25.8672	26.6564		28.9327	28.8193	28.6801
NP_054534.1	ATCG00770	ribosomal protein S8 (rps8, plastid-encoded)	Plastid	Subunit of plastid ribosome	-3.70563	0.00323482		-4.82029	0.000922996		25.7615	26.5391	26.5289		26.2877	25.8236	25.58		28.2611	27.8662	28.3714
XP_009797457.1; XP_009797456.1; XP_009797455.1; XP_009614980.1; XP_009614979.1	AT1G74970	ribosomal protein S9 (RPS9)	Plastid	Subunit of plastid ribosome	-5.66914	0.000565015		-4.29111	0.0127277		25.324	24.8481	25.1021		26.1563	24.6541	25.6691		27.8599	27.1808	27.7428
XP_009622160.1; XP_009760040.1	AT5G35100	Cyclophilin-like peptidyl-prolyl cis-trans isomerase family protein (CYP28)	Plastid	Protein folding	-2.15575	0.000572058		-4.54031	0.000923634		25.414	25.3382	25.4		24.7509	24.0318	24.1456		26.5985	26.6037	26.2745
XP_009623509.1; XP_009789813.1	AT3G10060	FKBP-like peptidyl-prolyl cis-trans isomerase family protein	Plastid	Protein folding	-2.55877	0.00445359		-3.02032	0.0341444		25.5189	25.4916	25.9183		25.9878	24.4795	25.7437		27.2074	26.6196	27.1682
XP_009610110.1; XP_009775818.1	AT3G02090	probable mitochondrial-processing peptidase subunit beta	Mitochondrion	Protein processing	-2.3816	0.00862283		-7.40546	0.000557584		26.3904	26.4988	26.9001		24.9741	25.2954	24.6098		28.2483	27.5405	27.7563
XP_009609114.1; XP_009776512.1; XP_009768852.1; XP_009800087.1; XP_009794577.1; XP_009794411.1; XP_009792014.1; XP_009782179.1; XP_009790377.1; XP_009795193.1; XP_009601229.1; XP_009598129.1; XP_009597397.1; XP_009594168.1; XP_009589159.1; XP_009588620.1; XP_009588612.1; XP_009612389.1; XP_009629722.1; XP_009794208.1; XP_009771876.1; XP_009799310.1; XP_009799309.1; XP_009589379.1; XP_009623907.1;…	AT1G09200	histone H3.2 / H3.3	Nucleus	Nuclear gene expression	-2.04472	0.0118419		-2.44626	0.000805749		32.6856	32.7096	32.0125		32.4703	32.085	32.0764		33.5414	33.3893	33.5726
XP_009801795.1; XP_009612406.1	AT2G30620	histone H1-like	Nucleus	Nuclear gene expression	-8.16595	0.0296292		-5.73022	0.0478454		25.3381	25.9421	28.3239		25.909	28.7993	26.4289		29.7195	29.5278	29.4456
XP_009778199.1; XP_009778200.1	AT2G45820	remorin-like	Nucleus, Plasma membrane	Regulation of plasmodesmata aperture	-2.22729	0.0031374		-2.40647	0.00702409		29.0676	29.0234	29.0317		28.5889	29.0805	29.1184		30.3845	29.8338	30.3702
UPREGULATED
Majority protein IDs	Arabidobis thaliana homologs (Locus)	Description	Location	Function							og2(LFQ)
					AL7WT-1			AL7WT-2			AL7WT-1				AL7WT-2				WT
					FC	P-value		FC	P-value		rep 1	rep 2	rep 3		rep 1	rep 2	rep 3		rep 1	rep 2	rep 3
XP_009791911.1; XP_009615856.1; XP_009771510.1; XP_009771509.1; XP_009608818.1; XP_009608817.1	AT3G45030	small ribosomal subunit protein uS10y	Cytosol	Subunit of cytosolic ribosome	8.37971	0.001957		10.3593	0.00284584		28.5068	28.3359	28.4371		28.3739	28.4996	29.3241		25.6372	24.5303	25.9115
XP_009594177.1; XP_009799975.1	AT5G24490	ribosome-binding factor PSRP1	Plastid	Plastid translation inhibition	10.8531	0.00950211		15.2616	0.00543738		29.7586	29.5212	29.1246		29.88	29.8513	30.1484		26.494	24.6286	26.9617
XP_009760273.1; XP_009628645.1	AT1G49630	presequence protease 1	Plastid, Mitochondrion	Transit peptide degradation	3.14875	8.79164e-06		2.54261	0.000141072		32.0844	32.1998	32.1283		31.9869	31.7893	31.711		30.5356	30.5234	30.3893
XP_009616844.1	none	senescence-specific cysteine protease SAG39-like	Vacuoles	Protein degradation, senescence-associated	6.62762	0.0061607		12.4967	0.00245324		28.4457	28.5679	28.3263		29.1162	29.6636	29.3052		26.7312	25.0843	25.339
XP_009762578.1	AT5G17710	PREDICTED: grpE protein homolog	Mitochondrion	Protein folding	3.25388	0.0259932		3.5945	0.0200549		27.5538	27.6929	27.7608		27.7133	27.8012	27.9238		26.0818	25.0681	26.7511
XP_009789500.1; XP_009604646.1; XP_009604645.1	AT5G26742	DEAD box RNA helicase (RH3)	Plastid	Splicing of group II introns and rRNA maturation in chloroplast	2.94619	0.0343558		2.82839	0.0390382		27.4233	27.0849	27.3664		27.3277	27.3642	27.006		26.1761	26.2541	24.7679
XP_009591604.1	none	acidic endochitinase P	Extracellular	Chitin degradation	5.27196	0.0215229		10.5866	0.00771117		28.7154	28.7695	28.7767		29.6544	30.1593	29.4653		27.5041	26.3248	25.2377
XP_009788906.1	none	acidic endochitinase Q	Extracellular	Chitin degradation	6.2931	0.000574064		10.5937	0.000260988		27.6453	27.9351	27.6045		28.5445	28.6715	28.223		25.0056	25.5304	24.6877
XP_009622055.1	AT1G56190	phosphoglycerate kinase (PGK)	Plastid	CBB cycle	2.13045	0.000111673		2.06647	0.000161998		35.8288	35.8211	35.707		35.7433	35.6607	35.8209		34.8011	34.5916	34.6907
XP_009766551.1; XP_009631311.1	AT2G01140	fructose-bisphosphate aldolase 1 (FBA1)	Plastid	CBB cycle	2.09002	0.000153543		2.00842	0.000152954		35.2763	35.2094	35.3871		35.2849	35.1429	35.2726		34.3101	34.1207	34.2514
XP_009592121.1; XP_009779127.1	AT2G01140	fructose-bisphosphate aldolase 1 (FBA1)	Plastid	CBB cycle	2.1778	0.000239685		2.09013	0.000342342		31.6327	31.5546	31.4333		31.3962	31.4421	31.6044		30.3623	30.335	30.5546
XP_009791026.1	AT2G01140	fructose-bisphosphate aldolase 1 (FBA1)	Plastid	CBB cycle	2.68518	0.00415844		4.3026	7.01585e-05		31.9502	31.9045	32.6157		32.7719	32.7096	33.0294		30.8821	30.6738	30.6394
XP_009622770.1	AT3G55800	sedoheptulose-1,7-bisphosphatase (SBPase)	Plastid	CBB cycle	11.3579	0.000826951		12.0047	0.000689858		29.4528	29.2342	29.1613		29.3916	29.3195	29.3769		25.7202	26.4575	25.1537
XP_009781082.1	AT2G45290	transketolase (TKL)	Plastid	CBB cycle	2.13282	7.83177e-05		2.3236	5.38208e-05		35.0499	35.0592	34.9936		35.1405	35.1296	35.2034		34.0409	33.8252	33.9583
XP_009798423.1; XP_009616401.1	AT5G61410	ribulose-phosphate 3-epimerase (RPE)	Plastid	CBB cycle	2.57975	0.000602143		2.46384	0.000698056		31.0982	30.8813	31.0327		31.0299	30.8232	30.9602		29.8439	29.4168	29.6498
XP_009795723.1; XP_009613253.1	AT3G58610	ketol-acid reductoisomerase (KARI)	Plastid	CoA synthesis pathway	5.71816	0.0347256		7.03471	0.0229377		29.1902	28.7332	29.3201		29.4533	29.4563	29.2307		26.4841	27.9558	25.2569
XP_009758475.1	AT1G29900	carbamoyl phosphate synthetase (CPS) large subunit (CARB)	Plastid	UMP synthesis pathway	3.90876	0.000821315		5.24154	0.00058323		27.4985	27.4819	27.3426		28.0974	27.7492	27.7462		25.3972	25.153	25.8726
XP_009758945.1; XP_009587691.1	AT5G35360	acetyl Co-enzyme a carboxylase biotin carboxylase subunit (BCase)	Plastid	Subunit of ACC	2.75882	0.00712131		2.86177	0.00773321		28.225	28.2273	28.1551		28.1444	28.1571	28.4645		27.0514	27	26.1638
XP_009765128.1; XP_009604635.1	AT1G16880	uridylyltransferase-related (ACR11)	Plastid	Glutamine synthesis activation	7.25744	0.010937		6.47603	0.0132306		27.9053	28.0899	28.1171		27.9273	27.8974	27.7945		24.509	26.4451	24.5797
XP_009758774.1; XP_009758770.1; XP_009612466.1; XP_009612465.1; XP_009612464.1	AT5G46800	mitochondrial carnitine/acylcarnitine carrier-like protein	Mitochondrion	Glutamate transporter	6.84547	0.00340048		7.00755	0.00283883		28.5553	28.3046	27.9704		28.201	28.1786	28.552		26.1535	25.6142	24.7372
XP_009789880.1	AT3G48730	glutamate-1-semialdehyde 2,1-aminomutase (GSA)	Plastid	Porphyrin synthesis pathway	2.08502	0.000139492		2.32527	2.4884e-05		31.0465	30.8856	30.8379		31.0254	31.0607	31.1559		29.9376	29.8056	29.8466
XP_009620436.1; XP_009791229.1; XP_009608528.1; XP_009804735.1	AT3G02780	isopentenyl pyrophosphate:dimethylallyl pyrophosphate isomerase-like (IPP isomerase)	Plastid	Sythesis of IPP and DMAPP	3.42734	0.000592925		3.67349	0.000560932		27.7928	27.9724	27.7679		27.7946	27.9577	28.081		25.8957	25.9023	26.4038
XP_009789972.1	AT4G01050	thylakoid rhodanese-like (TROL)	Plastid	Anchoring of FNR to thylakoid	16.8678	0.00570414		18.0385	0.00522456		29.0965	28.9703	28.7953		28.9898	28.9509	29.2119		23.9742	26.367	24.2924
XP_009771635.1	AT1G20340	plastocyanin	Plastid	Photosynthetic ETC	7.37723	0.00191531		7.24136	0.00203967		28.9456	28.559	28.4431		28.3452	28.6244	28.8975		26.0362	25.0398	26.2224
XP_009623344.1	AT1G44575	photosystem II subunit S (psbS)	Plastid	Photosystem II; nonphotochemical quenching	3.46367	0.00272967		2.95169	0.00179515		32.8433	32.5774	32.2175		32.42	32.3216	32.2043		30.9238	30.9864	30.3511
XP_009771859.1	AT1G44575	photosystem II subunit S (psbS)	Plastid	Photosystem II; nonphotochemical quenching	3.07531	1.1381e-05		2.52513	1.71439e-06		34.2269	34.1195	34.0398		33.812	33.8616	33.8594		32.5597	32.4909	32.4733
XP_009764455.1	AT5G36700	phosphoglycolate phosphatase 1A (PGLP)	Plastid	Photorespiratory pathway	2.63574	0.000107895		2.5519	7.7007e-05		31.5286	31.4434	31.6506		31.4607	31.4428	31.5791		30.249	30.1663	30.0127
XP_009603051.1; XP_009603050.1; XP_009758347.1; XP_009758346.1	AT3G24170	glutathione reductase (GR)	Peroxisome, Plastid	Redox homeostasis	5.76056	0.0387436		5.2106	0.0461052		28.6061	28.7201	28.6173		28.5294	28.5606	28.4193		24.9439	27.7302	25.6908
XP_009763572.1; XP_009763571.1; XP_009625103.1	AT1G67280	probable lactoylglutathione lyase	Plastid	Detoxification of methylglyoxal and glyoxal	5.55755	0.000142177		6.13724	0.000706464		27.922	28.0242	27.7042		28.3202	28.2	27.5595		25.1616	25.3975	25.6679
XP_009626671.1	AT1G23740	2-methylene-furan-3-one reductase (alkenal/one oxidoreductase, AOR)	Plastid	Detoxification of reactive carbonyls	2.63684	9.36785e-05		2.57357	0.000212378		31.8613	31.7827	31.8439		31.7452	31.7175	31.9201		30.6	30.33	30.3615
XP_009759461.1	none	epoxide hydrolase 2-like	Unknown	Likely involved in detoxification of epoxide	2.97135	0.040635		2.63516	0.0451118		26.6898	27.2615	27.6373		27.178	27.237	26.6539		24.7307	26.1423	26.0022
XP_009607865.1	AT5G23060	calcium sensing receptor (CaS)	Plastid	Stomatal regulation	3.6208	0.000300898		2.48459	5.19685e-05		31.4555	31.209	30.967		30.6643	30.6756	30.6617		29.3016	29.4956	29.2654
XP_009771442.1	none	polyphenol oxidase E	Plastid	Uncharacterized	14.231	0.00165665		9.27065	0.0030226		29.6667	29.4913	28.7918		28.2045	29.0339	28.8565		24.6238	25.8614	25.9717
XP_009791081.1; XP_009613166.1	AT3G48420	Haloacid dehalogenase-like hydrolase (HAD) superfamily protein (Phosphatase like protein)	Plastid	Oxidative stress response	2.5454	0.00552421		2.2162	0.00885605		30.8016	30.8609	30.5083		30.6867	30.5191	30.3657		29.8078	29.0693	29.2501
XP_009789418.1; XP_009603501.1	AT4G39970	Haloacid dehalogenase-like hydrolase domain-containing protein At4g39970	Plastid	Uncharacterized	4.96798	0.00478432		3.77428	0.0269842		27.8048	27.7745	27.9678		28.2023	27.2668	26.8886		25.0967	25.1697	26.3427
XP_009762378.1; XP_009626674.1	AT1G60420	probable nucleoredoxin 1 (glutathione S-transferase family protein)	Cytosol	Oxidative stress response	4.14505	0.000318897		3.15196	0.0198879		27.6448	27.7445	28.0591		28.0169	27.6429	26.6032		25.8984	25.8827	25.5131
XP_009791871.1; XP_009588060.1	AT2G41475	embryo-specific protein ATS3A-like	Extracellular	Uncharacterized	7.84879	4.77529e-05		10.0199	3.27891e-05		28.1135	27.9616	27.9014		28.2268	28.4681	28.3385		24.7287	25.1608	25.1697

## Sheet: Supplementary Dataset S4
Supplementary Dataset S4: List of metabolites significantly downregulated or upregulated in AL7WT lines 1 and 2 grown under autotrophic or heterotrophic conditions. The values (log2 ratios) were calculated for each biological replicate using the average of the values obtained for the wild type (WT) under the same cultivation conditions as the transplastomic lines. All metabolites depicted fulfill…
		log₂ ratio (autotrophic conditions)												log₂ ratio (heterotrophic conditions)											Average values					Student´s t-test
		AL7WT-1 to WT				AL7WT-2 to WT				WT to WT				AL7WT-1 to WT				AL7WT-2 to WT			WT to WT				log₂ ratio (autotrophic conditions)		log₂ ratio (heterotrophic conditions)			P-value t-test (autotrophic conditions)		P-value t-test (heterotrophic conditions)
	Metabolite	rep 1	rep 2	rep 3	rep 4	rep 1	rep 2	rep 3	rep 4	rep 1	rep 2	rep 3	rep 4	rep 1	rep 2	rep 3	rep4	rep 1	rep 2	rep 3	rep 1	rep 2	rep 3		AL7WT-1 to WT	AL7WT-2 to WT	AL7WT-1 to WT	AL7WT-2 to WT		AL7WT-1 to WT	AL7WT-2 to WT	AL7WT-1 to WT	AL7WT-2 to WT
	Malic acid	5.76069	5.19024	5.71883	5.73715	4.30185	4.85355	4.51032	4.784	-0.773522	-1.01641	1.34553	-1.39811	0.809625	0.022681	-0.137072	-0.161804	-0.311773	-1.92845	-1.87135	0.587198	-0.424474	-0.410115		5.62011	4.62899	0.192785	-1.16092		0.00159673	0.00292834	0.624628	0.121781
	Glucosamine, N-acetyl-	3.03895	2.88972	2.982	2.89694	2.90269	2.88689	2.61716	2.9426	0.0464256	-0.0429813	0.465156	-0.698569	5.20755	5.16832	4.91549	4.08588	4.82333	4.13245	3.96955	0.173569	0.0735598	-0.286577		2.95324	2.84289	4.90776	4.35793		0.000920024	0.00060448	3.9461e-05	0.000636682
	Dehydroascorbic acid dimer	2.89157	3.19177	3.40151	3.46262	2.47141	2.36601	1.98132	2.02816	0.388541	0.00162446	0.23638	-0.966429	0.709472	0.0511674	-0.532753	-0.216439	0.412983	-1.31345	-1.58801	0.330818	-0.412473	-0.0131316		3.25359	2.22715	0.0783469	-0.537827		0.000523086	0.00232005	0.923296	0.331067
	Fructose	2.62829	2.76802	2.62974	2.54897	2.08745	2.49244	2.36308	2.27794	0.571002	-0.0667613	0.240735	-1.40327	0.332961	0.151404	-0.247088	0.152325	0.150543	-1.2523	-1.34154	0.26984	-0.0854141	-0.231394		2.64593	2.31265	0.112433	-0.640579		0.0070664	0.00921354	0.58691	0.235188
	Glucose	2.32714	2.58206	2.58589	2.69908	1.80381	2.35507	2.29537	2.01119	0.118531	-0.0155157	0.443429	-0.823076	0.217906	0.110914	-0.0344496	0.284146	0.163159	-0.840715	-0.889152	-0.0188178	-0.171917	0.170305		2.55482	2.1332	0.149601	-0.435681		0.00133876	0.00138873	0.281452	0.268634
	Xylose	2.32641	1.4159	2.18788	2.19951	2.07401	2.37082	1.69434	2.10496	-0.45801	0.24284	0.555302	-0.691489	0.353038	-0.156011	-0.392899	-0.172849	-0.541048	-0.983506	-1.0808	0.114995	-0.169991	0.0400941		2.07325	2.08074	-0.0651298	-0.848757		0.00149468	0.00206743	0.650041	0.0192277
	Quinic acid	2.06637	2.00471	2.25652	2.38356	1.66487	1.90975	1.80524	1.89539	-0.355047	0.0440123	0.520075	-0.408992	-0.796185	-0.243303	-1.21839	-0.210698	0.644654	-1.54669	-1.71378	0.852583	-0.886239	-0.6143		2.18571	1.82205	-0.559282	-0.440577		0.000695315	0.00215142	0.549355	0.524356
	Inositol, myo-	2.15079	2.10293	2.06711	1.87449	1.34507	1.13028	1.50819	1.56896	0.325513	-0.052117	0.380122	-1.05614	1.95903	1.80045	1.38631	1.17946	1.69236	0.971629	0.742618	0.502066	0.110554	-0.988171		2.05256	1.39792	1.61474	1.19453		0.0064787	0.0167378	0.046186	0.0873412
	Ribose	1.60639	0.762442	1.44331	1.46417	1.2069	1.35979	0.689123	1.22094	-0.179037	0.385995	0.334283	-0.864606	1.20773	0.683989	0.411547	-0.0531606	0.384852	-0.224572	0.0442283	0.169538	0.0682707	-0.274315		1.35329	1.14048	0.63465	0.0898175		0.00935715	0.0175691	0.118555	0.736573
	Nicotine	1.46734	1.37278	1.35786	1.25895	1.12477	0.871591	0.734763	1.33222	0.0478122	0.112505	0.428733	-0.891243	1.53653	1.25881	1.11054	1.54594	1.62179	1.31476	1.3044	0.186251	-0.348318	0.106613		1.36613	1.03428	1.37478	1.42134		0.0137882	0.0230425	0.00328032	0.00360627
	Proline	0.949439	1.10997	1.19322	0.985611	0.26737	0.514878	0.767707	0.8194	-0.415768	0.165574	0.528436	-0.542874	0.804083	1.00737	1.35781	1.65851	1.5423	1.25391	1.18826	-0.145429	-0.15418	0.259721		1.06287	0.608743	1.2443	1.33652		0.0181028	0.0729165	0.00350992	0.00187494
	Sucrose	0.0829334	0.246732	0.376623	0.169452	-0.357094	-0.103195	-0.094412	-0.0775546	-0.0485423	0.0208588	0.450775	-0.617611	2.05484	2.05145	1.85986	1.45113	2.15215	1.22275	1.17593	0.38289	-0.322365	-0.157962		0.222995	-0.153599	1.87422	1.59108		0.314837	0.661123	0.00247219	0.0202317
	Arabitol	-0.271812	-0.840286	-0.132275	-0.364037	-0.666541	-0.728495	-0.814005	-0.581369	-0.187597	0.0496059	0.519423	-0.613588	-0.85792	-1.01958	-1.00764	-1.57927	-1.32332	-1.61352	-1.68335	0.219208	0.0593809	-0.332995		-0.378855	-0.695092	-1.09156	-1.53147		0.275202	0.0706258	0.00559024	0.00258717
	Uridine diphosphate glucose	-0.576043	-0.492747	-0.706629	-0.842955	-1.02533	-0.908372	-0.501406	-0.730246	0.129802	0.252109	0.0227278	-0.516572	0.25167	0.187531	0.369046	0.206175	0.492558	0.655639	0.527092	-0.484479	0.308216	0.0663573		-0.648529	-0.777627	0.204224	0.481001		0.0262519	0.0123067	0.279721	0.0585549
	Fructose-6-phosphate	-0.994359	-0.930028	-1.10743	-1.25136	-1.25939	-1.20093	-0.570912	-0.955692	0.111507	0.0363974	0.197362	-0.419866	0.222625	0.250457	0.127462	0.153251	0.254393	0.55305	0.803204	0.0608168	0.0604025	-0.129438		-1.06569	-0.97037	0.20578	0.558904		0.00161647	0.00349458	0.0139423	0.0106509
	Glucose-6-phosphate	-1.08257	-0.975616	-1.23305	-1.31768	-1.13315	-1.13163	-0.607783	-0.807885	0.171556	0.0870744	0.133755	-0.485262	0.225682	0.370116	0.406094	0.459099	0.460154	0.75238	1.14549	-0.0499323	0.11386	-0.07112		-1.14616	-0.902564	0.351043	0.775556		0.00206055	0.00469975	0.00203737	0.00919321
	Glucose-1-phosphate	-2.27139	-1.97532	-1.74224	-1.94691	-2.23224	-1.93586	-1.98614	-2.08841	-0.00354698	0.134272	0.146651	-0.325685	-0.0980431	-0.0743261	-0.190752	0.0697442	-0.00809718	-0.283739	0.270802	0.110389	0.104339	-0.24216		-1.97183	-2.05627	-0.00909844	0.091628		1.43668e-05	2.06651e-05	0.993813	0.587446
	Quinic acid, 3-caffeoyl-, trans-	-2.54499	-1.18106	-1.67274	-2.42305	-2.69399	-1.89352	-2.79294	-3.12417	-0.254504	-0.0145711	0.43026	-0.278764	-0.238637	-0.239984	0.0608916	0.11793	0.0587313	0.171256	0.0244356	0.225946	-0.119536	-0.136106		-1.8462	-2.55074	-0.0654505	0.0861813		0.00437655	0.000366569	0.689199	0.515678
	Phosphoric acid	-2.24805	-2.55209	-1.8633	-1.98128	-3.65902	-3.74952	-1.51359	-2.97886	-0.0775072	0.0709037	0.270127	-0.329127	1.50222	1.46432	1.71456	1.5942	1.02582	1.17635	0.837782	0.113741	0.292246	-0.528189		-2.13744	-2.66521	1.57208	1.01993		4.70143e-05	0.00844641	0.0190441	0.0376215
